# Supplementary material for: Tuning the Coordination Environment of Ru(II) Complexes with a Tailored Acridine Ligand
Source: Molecules. 2024 Jul 24;29(15):3468. doi: 10.3390/molecules29153468 (PMC11313782; doi:10.3390/molecules29153468)
Supplement: Supplementary file 1 [file molecules-29-03468-s001.zip]

Archive with 1 entries (1 files):
- molecules-3069323-supplementary.pdf
